# Supplementary material for: Elbow Contracture Secondary to Congenital Shoulder Luxation in a Dog: Surgical Management with Elbow Muscle Release and Circular Osteotomy-Based Shoulder Arthrodesis
Source: Animals (Basel). 2025 Sep 16;15(18):2717. doi: 10.3390/ani15182717 (PMC12466446; doi:10.3390/ani15182717)
Supplement: Supplementary file 1 [file animals-15-02717-s001.zip]

Archive with 3 entries (3 files):
- CARE-checklist.pdf
- Supplement Video 1.mp4
- supplement video 2 (2).mp4
